# Supplementary material for: Prebiotic Iron Originates the Peptidyl Transfer Origin
Source: Mol Biol Evol. 2019 Feb 19;36(5):999–1007. doi: 10.1093/molbev/msz034 (PMC6502087; doi:10.1093/molbev/msz034)
Supplement: Supplementary Data [file msz034_supp.zip]

Archive with 2 entries (2 files):
- revised_SI_final_approved_submit.docx
- revised_SI_submit.pdf
